# Supplementary material for: Lipid and protein tumor markers for head and neck squamous cell carcinoma identified by imaging mass spectrometry
Source: Oncotarget. 2020 Jul 14;11(28):2702–17. doi: 10.18632/oncotarget.27649 (PMC7367650; doi:10.18632/oncotarget.27649)
Supplement: Supplementary file 2 [file oncotarget-11-2702-s002.xlsx]

## Sheet: HNSCC samples
	ID	sample type	imaging	tumor and treatment description	age	gender
	MSI - tumor	freshly frozen	screening: lmw protein, lipid; H/E	hypopharynx, no radioTx	64	M
	MSI - biopsy	freshly frozen	screening: lipid; H/E	hypopharynx, no radioTx	62	M
	#1 - tumor	crosslinked	IHC: S100A8, S100A9, LYPLA1; H/E	laryngectomy, no radioTx	74	M
	#2 - tumor	crosslinked	IHC: S100A8, S100A9, LYPLA1; H/E	laryngectomy, no radioTx	66	M
	#3 - tumor	crosslinked	IHC: S100A8, S100A9, LYPLA1; H/E	tongue, 13 ms post-radioTx	49	M
	#4 - tumor	crosslinked	IHC: S100A8, S100A9, LYPLA1; H/E	tongue, recurrence, no radioTx	42	M
	#5 -tumor	crosslinked	IHC: S100A8, S100A9, LYPLA1; H/E	laryngectomy, no radioTx	71	M
	#6 - tumor	crosslinked	IHC: S100A8, S100A9, LYPLA1; H/E	tongue, no radioTx	67	M
	#7 - tumor	crosslinked	IHC: S100A8, S100A9, LYPLA1; H/E	tongue, 102 ms post-radioTx for laryngeal cc	62	M
	#8 - tumor	crosslinked	IHC: S100A8, S100A9, LYPLA1; H/E	tongue, no radioTx	74	F
	#9 - tumor	crosslinked	IHC: S100A8, S100A9, LYPLA1; H/E	larynx, 2 ms post-radioTx	72	M
	#10 - tumor	crosslinked	IHC: S100A8, S100A9, LYPLA1; H/E	larynx, no radioTx	67	M
